# Supplementary material for: HHV-6A Drives Epigenetic Reprogramming via an EZH2–SIRT1 Axis to Sustain Mutant p53 and Reshape Oncogenic Inflammatory Signaling
Source: Viruses. 2026 Mar 26;18(4):409. doi: 10.3390/v18040409 (PMC13120135; doi:10.3390/v18040409)
Supplement: Supplementary file 1 [file viruses-18-00409-s001.zip]

Archive with 1 entries (1 files):
- viruses-4195487-supplementary.pdf
